# Supplementary material for: MicroRNA Targets PAP1 to Mediate Melanization in Plutella xylostella (Linnaeus) Infected by Metarhizium anisopliae
Source: Int J Mol Sci. 2024 Jan 17;25(2):1140. doi: 10.3390/ijms25021140 (PMC10816858; doi:10.3390/ijms25021140)
Supplement: Supplementary file 1 [file ijms-25-01140-s001.zip]

Archive with 1 entries (1 files):
- ijms-2742192-supplementary.pdf
